# Supplementary material for: Plasma Proteome Fingerprints Reveal Distinctiveness and Clinical Outcome of SARS-CoV-2 Infection
Source: Viruses. 2021 Dec 7;13(12):2456. doi: 10.3390/v13122456 (PMC8706135; doi:10.3390/v13122456)
Supplement: Supplementary file 1 [file viruses-13-02456-s001.zip]

Archive with 6 entries (5 files):
- viruses-1444054-supplementary/
- viruses-1444054-supplementary/Figure S1 Supplemental.pdf
- viruses-1444054-supplementary/Table S1 Supplemental.pdf
- viruses-1444054-supplementary/Table S2 Supplemental.pdf
- viruses-1444054-supplementary/Table S3 Supplemental.xlsx
- viruses-1444054-supplementary/Table S4 Supplemental.xlsx
