# Supplementary material for: Plasma Proteome Fingerprints Reveal Distinctiveness and Clinical Outcome of SARS-CoV-2 Infection
Source: Viruses. 2021 Dec 7;13(12):2456. doi: 10.3390/v13122456 (PMC8706135; doi:10.3390/v13122456)
Supplement: Supplementary file 1 [file viruses-13-02456-s001.zip › viruses-1444054-supplementary/Table S3 Supplemental.xlsx]

## Sheet: Sheet1
		Reference cohort			Non-COVID-19 group			Non-hospitalized COVID-19 group			Hospitalized COVID-19 group
		n=20			n=44			n=44			n=53			p=
Group			1			2			3			4		1 vs. 2	2 vs. 3+4	3 vs. 4
Analyte (abbr.)	protein name	valid n	median	IQR	valid n	median	IQR	valid n	median	IQR	valid n	median	IQR
4E-BP1	eukaryotic translation initiation factor 4E binding protein 1	19	9.08	8.22, 10.35	41	8.74	8.12, 9.81	44	8.81	8.05, 9.49	52	9.26	8.55, 9.90	0.18647	0.40609	0.49673
ACE2	angiotensin I converting enzyme 2	20	2.55	2.15, 2.98	44	2.49	2.14, 2.81	43	2.15	1.73, 2.50	52	2.49	2.11, 2.95	0.93591	0.68797	0.0926
ADA	adenosine deaminase	19	3.11	2.64, 3.56	41	3.22	2.83, 3.48	44	3.37	2.75, 3.70	52	3.66	3.24, 4.02	0.75777	0.01795	0.01224
ADAM-TS13	ADAM metallopeptidase with thrombospondin type 1 motif 13	20	2.36	1.93, 2.50	44	2.24	1.89, 2.47	43	2.20	2.01, 2.41	52	2.17	1.85, 2.51	0.16154	0.56079	0.12895
ADM	adrenomedullin	20	7.11	6.40, 7.42	44	8.05	6.96, 8.74	43	7.34	6.97, 7.84	52	8.37	7.54, 8.80	0.014449	0.57254	0.000391
AGRP	agouti related neuropeptide	20	5.39	5.00, 5.61	44	5.58	4.86, 6.04	43	5.56	5.13, 5.97	52	5.98	5.36, 6.54	0.16154	0.22074	0.25031
AMBP	alpha-1-microglobulin/bikunin precursor	20	6.92	6.86, 7.04	44	6.86	6.80, 6.94	43	6.82	6.77, 6.90	52	6.89	6.82, 6.94	0.33337	0.42175	0.1953
ANGPT1	angiopoietin 1	20	7.25	6.97, 7.46	44	7.07	6.83, 7.44	43	6.98	6.58, 7.15	52	7.11	6.69, 7.47	0.49271	0.70731	0.076844
ARTN	artemin	19	1.37	1.37, 1.37	41	1.37	1.37, 1.37	44	1.37	1.37, 1.37	52	1.37	1.37, 1.37	0.97502	0.89736	0.15923
AXIN1	axin 1	19	4.00	3.72, 4.43	41	4.06	3.77, 4.40	44	3.87	3.33, 4.38	52	4.18	3.76, 4.42	0.77474	0.69976	0.05948
Beta-NGF	nerve growth factor	19	0.68	0.68, 0.68	41	0.68	0.68, 0.68	44	0.68	0.68, 0.68	52	0.68	0.68, 0.68	0.76217	0.79753	0.56408
BMP-6	bone morphogenetic protein 6	20	1.35	1.19, 1.49	44	1.32	1.19, 1.65	43	1.52	1.26, 1.92	52	1.67	1.44, 1.91	0.47126	0.058882	0.26109
BNP	natriuretic peptide B	20	1.37	1.37, 1.37	44	1.37	1.37, 3.17	43	1.37	1.37, 1.37	52	1.37	1.37, 2.53	0.28239	0.072682	0.11479
BOC	BOC cell adhesion associated, oncogene regulated	20	1.89	1.73, 2.02	44	1.84	1.65, 1.99	43	1.59	1.39, 1.81	52	1.73	1.36, 2.04	0.86328	0.0057485	0.13025
CA5A	carbonic anhydrase 5A	20	1.96	1.96, 2.51	44	1.96	1.96, 2.52	43	1.96	1.96, 2.49	52	2.19	1.96, 3.40	0.76283	0.43733	0.032999
CASP-8	caspase 8	19	4.75	4.52, 5.65	41	4.66	4.41, 5.19	44	4.78	4.12, 5.26	52	4.92	4.68, 5.57	0.23474	0.026291	0.19513
CCL11	C-C motif chemokine ligand 11	19	8.51	8.11, 8.78	41	8.48	7.91, 8.78	44	8.58	7.35, 8.83	52	8.57	8.18, 8.93	0.87166	0.27509	0.3522
CCL17	C-C motif chemokine ligand 17	20	9.05	8.86, 9.89	44	9.47	8.99, 10.01	43	8.74	8.27, 9.39	52	8.92	8.32, 9.63	0.087886	0.0012923	0.73005
CCL19	C-C motif chemokine ligand 19	19	6.51	5.89, 8.00	41	7.22	6.52, 7.99	44	7.42	6.95, 8.15	52	7.98	7.25, 8.35	0.11192	0.045571	0.44635
CCL20	C-C motif chemokine ligand 20	19	5.17	4.78, 6.04	41	6.13	5.38, 7.37	44	6.03	5.28, 6.55	52	6.72	6.02, 8.00	0.3388	0.41123	0.061714
CCL23	C-C motif chemokine ligand 23	19	9.62	9.20, 10.16	41	10.43	9.99, 11.58	44	9.81	9.44, 10.52	52	10.74	10.12, 11.16	0.025275	0.078743	0.0022796
CCL25	C-C motif chemokine ligand 25	19	5.45	5.24, 5.85	41	5.60	5.33, 5.94	44	5.72	5.36, 5.98	52	5.82	5.32, 6.42	0.50131	0.34291	0.92908
CCL28	C-C motif chemokine ligand 28	19	1.73	1.73, 1.73	41	1.73	1.73, 1.73	44	1.73	1.73, 1.73	52	1.73	1.73, 1.73	0.78475	0.62751	0.52542
CCL3	C-C motif chemokine ligand 3	20	5.81	5.31, 5.99	44	6.43	5.93, 7.22	43	6.45	5.88, 7.13	52	6.89	6.25, 7.48	0.069993	0.22736	0.20794
CCL3(2)	C-C motif chemokine ligand 3	19	5.32	4.98, 5.94	41	6.39	5.79, 6.91	44	6.50	5.77, 6.89	52	6.73	6.25, 7.33	0.0048744	0.30693	0.10003
CCL4	C-C motif chemokine ligand 4	19	4.94	4.53, 5.69	41	5.47	5.08, 6.20	44	5.19	4.84, 5.74	52	5.66	5.24, 6.01	0.12892	0.95239	0.14045
CD244	CD244 molecule	19	5.15	5.00, 5.47	41	5.23	4.84, 5.44	44	5.39	5.11, 5.59	52	5.20	5.01, 5.38	0.76783	0.076898	0.1963
CD4	CD4 molecule	20	3.34	3.14, 3.54	44	3.51	3.19, 3.68	43	3.47	3.25, 3.80	52	3.75	3.44, 4.06	0.71964	0.18087	0.24565
CD40	CD40 molecule	19	11.08	10.74, 11.39	41	11.42	11.07, 11.93	44	11.41	10.72, 11.69	52	11.76	11.49, 12.30	0.58955	0.14332	0.014389
CD40-L	CD40 ligand	20	1.91	1.67, 2.34	44	1.98	1.84, 2.27	43	1.90	1.30, 2.23	52	2.14	1.78, 2.52	0.45715	0.22727	0.1953
CD5	CD5 molecule	19	4.89	4.67, 5.41	41	4.89	4.70, 5.17	44	4.95	4.58, 5.46	52	4.94	4.59, 5.43	0.41963	0.43252	0.70311
CD6	CD6 molecule	19	6.08	5.35, 6.68	41	5.70	4.89, 6.01	44	5.85	5.26, 6.33	52	5.45	4.90, 5.93	0.010218	0.10284	0.58112
CD84	CD84 molecule	20	3.85	3.57, 4.01	44	3.90	3.70, 4.10	43	3.81	3.44, 4.09	52	4.04	3.76, 4.21	0.49271	0.28473	0.15132
CD8A	CD8a molecule	19	5.25	5.00, 5.62	41	5.53	4.80, 6.02	44	5.80	5.25, 6.24	52	5.52	5.14, 6.15	0.21289	0.23833	0.78049
CDCP1	CUB domain containing protein 1	19	0.92	0.92, 0.92	41	0.92	0.92, 0.92	44	0.92	0.92, 0.92	52	0.92	0.92, 1.34	0.54044	0.58834	0.01431
CEACAM8	carcinoembryonic antigen related cell adhesion molecule 8	20	5.93	5.26, 6.59	44	5.87	5.22, 6.57	43	5.65	4.44, 6.27	52	6.12	5.38, 6.64	0.72828	0.97197	0.17892
CSF-1	colony stimulating factor 1	19	9.80	9.63, 9.95	41	10.20	9.89, 10.55	44	10.36	10.10, 10.60	52	10.62	10.33, 10.75	0.02587	0.038105	0.051839
CST5	cystatin D	19	6.28	5.69, 6.50	41	6.47	6.14, 6.85	44	6.34	6.00, 6.73	52	6.43	6.07, 7.12	0.50292	0.77617	0.97015
CTRC	chymotrypsin C	20	8.85	8.53, 9.18	44	8.82	7.88, 9.28	43	8.73	8.04, 9.59	52	8.51	7.96, 9.12	0.047604	0.66242	0.47199
CTSL1	cathepsin L	20	8.93	8.63, 9.06	44	8.73	8.52, 8.99	43	8.52	8.32, 8.63	52	8.79	8.57, 9.12	0.23005	0.64678	0.00022483
CX3CL1	C-X3-C motif chemokine ligand 1	19	3.47	3.20, 3.89	41	4.00	3.55, 4.69	44	4.36	3.99, 4.80	52	4.61	4.23, 5.30	0.18915	0.0077533	0.47715
CXCL1	C-X-C motif chemokine ligand 1	20	10.60	10.22, 11.00	44	10.68	10.41, 10.95	43	10.97	10.74, 11.26	52	11.14	10.86, 11.46	0.55323	0.0020494	0.35115
CXCL1(2)	C-X-C motif chemokine ligand 1	19	10.62	10.34, 10.94	41	10.74	10.51, 11.13	44	11.12	10.65, 11.42	52	11.33	10.93, 11.57	0.30186	0.0031956	0.19513
CXCL10	C-X-C motif chemokine ligand 10	19	8.70	8.37, 9.63	41	9.88	8.96, 11.07	44	12.54	11.88, 13.00	52	12.91	11.94, 13.43	0.086696	0.0000004	0.39648
CXCL11	C-X-C motif chemokine ligand 11	19	9.87	9.57, 10.11	41	10.30	9.90, 11.15	44	12.01	10.42, 12.45	52	12.24	10.83, 12.56	0.010264	0.0000039	0.84938
CXCL5	C-X-C motif chemokine ligand 5	19	12.12	11.73, 12.57	41	12.18	11.29, 12.50	44	11.55	10.70, 12.00	52	11.40	11.04, 12.04	0.76783	0.00067757	0.35684
CXCL6	C-X-C motif chemokine ligand 6	19	9.81	9.26, 10.08	41	9.91	9.57, 10.41	44	9.93	9.39, 10.30	52	10.05	9.61, 10.35	0.28643	0.83007	0.54434
CXCL9	C-X-C motif chemokine ligand 9	19	6.59	5.83, 7.19	41	7.38	6.68, 8.74	44	7.31	6.92, 8.08	52	8.18	7.37, 8.81	0.0088414	0.1925	0.03098
DCN	decorin	20	3.86	3.51, 4.05	44	3.99	3.70, 4.39	43	3.87	3.54, 4.22	52	4.41	3.87, 4.77	0.076985	0.40664	0.0012934
DECR1	2,4-dienoyl-CoA reductase 1	20	5.01	3.36, 5.75	44	3.86	3.14, 4.62	43	4.58	3.09, 5.97	52	4.38	3.25, 5.51	0.009818	0.088617	0.55177
Dkk-1	dickkopf WNT signaling pathway inhibitor 1	20	8.44	8.19, 8.76	44	8.68	8.38, 9.07	43	8.58	8.27, 8.89	52	9.03	8.67, 9.37	0.20004	0.93711	0.0063964
DNER	delta/notch like EGF repeat containing	19	8.73	8.45, 8.97	41	8.42	8.25, 8.76	44	8.82	8.54, 9.03	52	8.52	8.28, 8.76	0.077519	0.05033	0.010896
EN-RAGE	S100 calcium binding protein A12	19	6.64	6.21, 6.98	41	6.43	5.50, 7.15	44	5.99	4.93, 6.82	52	6.75	6.02, 7.59	0.71489	0.69976	0.033619
FABP2	fatty acid binding protein 2	20	4.80	3.81, 6.33	44	4.51	3.72, 5.41	43	3.91	3.18, 5.36	52	4.09	2.83, 5.09	0.36153	0.4337	0.87065
FGF-19	fibroblast growth factor 19	19	3.84	3.45, 4.62	41	4.16	3.38, 5.31	44	3.85	3.34, 4.43	52	3.65	3.04, 4.45	0.43164	0.10706	0.52542
FGF-21	fibroblast growth factor 21	20	6.59	4.46, 7.77	44	7.66	6.29, 8.94	43	6.37	5.53, 7.39	52	8.18	6.38, 9.39	0.13975	0.17339	0.0038146
FGF-21(2)	fibroblast growth factor 21	19	5.23	3.12, 6.08	41	6.41	4.84, 7.54	44	5.08	4.17, 5.98	52	6.64	4.93, 7.56	0.041316	0.32107	0.0036265
FGF-23	fibroblast growth factor 23	20	1.74	1.74, 1.88	44	2.05	1.74, 3.59	43	1.74	1.74, 2.14	52	2.09	1.74, 3.57	0.069993	0.68797	0.21505
FGF-23(2)	fibroblast growth factor 23	19	1.38	1.38, 1.38	41	1.44	1.38, 3.24	44	1.38	1.38, 1.38	52	1.52	1.38, 2.88	0.12284	0.60755	0.027679
FGF-5	fibroblast growth factor 5	19	0.93	0.93, 0.93	41	0.93	0.93, 0.93	44	0.93	0.93, 0.93	52	0.93	0.93, 0.93	0.71426	0.61409	0.82713
Flt3L	fms related tyrosine kinase 3 ligand	19	8.76	8.47, 9.12	41	8.90	8.55, 9.27	44	8.77	8.31, 9.23	52	8.71	8.26, 9.09	0.58955	0.3778	0.78049
FS	follistatin	20	7.80	7.18, 8.14	44	7.96	7.27, 8.55	43	7.70	7.20, 8.49	52	8.09	7.68, 8.48	0.59312	0.24656	0.058187
Gal-9	galectin 9	20	4.11	3.77, 4.58	44	4.76	4.13, 5.11	43	5.36	5.12, 5.99	52	5.93	5.10, 6.81	0.23005	0.0000001	0.17805
GDF-2	growth differentiation factor 2	20	7.43	7.20, 7.74	44	6.97	6.54, 7.54	43	6.97	6.46, 7.69	52	6.72	6.13, 7.38	0.027451	0.20208	0.4379
GDNF	glial cell derived neurotrophic factor	19	2.26	2.26, 2.26	41	2.26	2.26, 2.26	44	2.26	2.26, 2.26	52	2.26	2.26, 2.26	0.76217	0.79753	0.35276
GH	growth hormone 1	20	7.90	6.43, 10.52	44	9.40	8.16, 10.30	43	9.03	7.65, 9.80	52	8.47	7.26, 9.72	0.01768	0.49086	0.84203
GIF	gastric intrinsic factor	20	4.99	4.55, 5.55	44	4.74	4.14, 5.29	43	4.58	3.95, 5.12	52	4.53	3.69, 5.25	0.45025	0.30196	0.609
GLO1	glyoxalase I	20	5.51	5.14, 6.98	44	5.59	5.14, 6.53	43	5.88	5.16, 6.49	52	6.15	5.53, 6.69	0.33337	0.1312	0.69929
GT	fatty acid binding protein 6	20	2.25	1.60, 2.65	44	2.50	1.79, 3.09	43	1.97	1.58, 2.91	52	2.19	1.83, 2.91	0.92271	0.32835	0.75138
HAOX1	hydroxyacid oxidase 1	20	1.20	1.20, 1.20	44	1.20	1.20, 1.20	43	1.20	1.20, 1.20	52	1.20	1.20, 1.21	0.92271	0.78813	0.51192
HB-EGF	heparin binding EGF like growth factor	20	4.16	3.98, 4.27	44	4.25	3.92, 4.55	43	3.97	3.76, 4.31	52	4.38	4.14, 4.63	0.010653	0.95192	0.0038804
HGF	hepatocyte growth factor	19	7.18	6.88, 7.49	41	7.72	7.16, 8.19	44	6.90	6.60, 7.49	52	7.73	7.38, 8.33	0.23004	0.45252	0.00075112
HO-1	heme oxygenase 1	20	7.29	7.07, 7.69	44	7.52	7.09, 7.97	43	7.80	7.21, 8.37	52	8.49	7.85, 9.15	0.73693	0.012142	0.023547
hOSCAR	osteoclast associated, immunoglobulin-like receptor	20	8.98	8.71, 9.30	44	9.26	8.81, 9.74	43	9.01	8.72, 9.33	52	9.42	9.11, 9.83	0.44343	0.30704	0.020083
HSP 27	heat shock protein family B (small) member 1	20	9.74	9.45, 9.90	44	9.75	9.39, 9.91	43	9.64	9.13, 9.88	52	9.78	9.57, 9.97	0.56109	0.78813	0.10002
IDUA	iduronidase, alpha-L	20	0.066	0.066, 0.066	44	0.066	0.066, 0.066	43	0.066	0.066, 0.066	52	0.066	0.066, 0.066	NA	0.87794	0.35115
IFN-gamma	interferon gamma	19	2.33	2.33, 2.33	41	2.33	2.33, 3.01	44	4.70	2.96, 6.03	52	4.67	3.05, 5.87	0.10274	0.000016	0.33292
IgG Fc receptor II-b	Fc fragment of IgG receptor Iib	20	1.67	1.67, 1.67	44	1.67	1.67, 1.67	43	1.67	1.67, 1.67	52	1.67	1.67, 1.67	0.72828	0.89338	0.87919
IL-1 alpha	interleukin 1 alpha	19	1.47	1.47, 1.47	41	1.47	1.47, 1.47	44	1.47	1.47, 1.47	52	1.47	1.47, 1.47	0.76217	0.79753	0.38847
IL-10	interleukin 10	19	2.42	2.42, 2.42	41	2.42	2.42, 2.42	44	2.42	2.42, 2.42	52	2.42	2.42, 2.42	0.71426	0.98087	0.90261
IL-10RA	interleukin 10 receptor subunit alpha	19	0.91	0.91, 0.91	41	0.91	0.91, 0.91	44	0.91	0.91, 0.91	52	0.91	0.91, 0.91	0.52535	0.99742	0.71671
IL-10RB	interleukin 10 receptor subunit beta	19	4.11	3.93, 4.38	41	4.25	4.01, 4.57	44	3.90	3.54, 4.39	52	4.32	3.84, 4.68	0.27233	0.14925	0.068558
IL-12B	interleukin 12B	19	0.68	0.53, 1.03	41	0.83	0.51, 1.34	44	1.21	0.84, 1.97	52	1.33	0.87, 1.76	0.35566	0.044319	0.78049
IL-13	interleukin 13	19	2.02	2.02, 2.02	41	2.02	2.02, 2.02	44	2.02	2.02, 2.02	52	2.02	2.02, 2.02	0.96958	0.89137	0.16563
IL-15RA	interleukin 15 receptor subunit alpha	19	0.96	0.96, 0.96	41	0.96	0.96, 0.96	44	0.96	0.96, 0.96	52	0.96	0.96, 0.96	0.76217	0.68319	0.27878
IL-16	interleukin 16	20	4.41	3.83, 5.82	44	4.45	3.98, 5.29	43	4.16	3.65, 4.79	52	4.56	4.21, 5.20	0.0096194	0.66001	0.0085268
IL-17A	interleukin 17A	19	1.87	1.87, 1.87	41	1.87	1.87, 2.12	44	1.87	1.87, 1.87	52	1.87	1.87, 2.31	0.23004	0.31551	0.14978
IL-17C	interleukin 17C	19	2.41	2.41, 2.41	41	2.41	2.41, 2.58	44	2.41	2.41, 2.78	52	2.49	2.41, 3.26	0.75777	0.29802	0.20285
IL-17D	interleukin 17D	20	1.37	1.37, 1.37	44	1.37	1.37, 1.37	43	1.37	1.37, 1.37	52	1.37	1.37, 1.37	0.59312	0.42175	0.68751
IL-18	interleukin 18	20	7.04	6.48, 7.66	44	7.64	7.22, 8.07	43	8.21	7.63, 8.64	52	8.44	8.12, 8.94	0.37932	0.00070905	0.24449
IL-18(2)	interleukin 18	19	7.17	6.87, 7.93	41	7.93	7.53, 8.41	44	8.53	7.93, 8.96	52	8.84	8.42, 9.27	0.25278	0.00077744	0.10264
IL-18R1	interleukin 18 receptor 1	19	7.12	6.63, 7.33	41	7.35	7.08, 7.56	44	7.77	7.39, 8.18	52	8.09	7.61, 8.53	0.2964	0.0000445	0.33681
IL-1ra	interleukin 1 receptor antagonist	20	2.68	2.68, 2.68	44	2.68	2.68, 2.76	43	2.81	2.68, 3.71	52	3.41	2.68, 4.12	0.28239	0.0015274	0.14687
IL-1RL2	interleukin 1 receptor like 2	20	3.28	2.90, 3.57	44	3.27	2.89, 3.69	43	3.23	2.89, 3.53	52	3.39	3.13, 3.60	0.67666	0.59193	0.2299
IL-2	interleukin 2	19	2.34	2.34, 2.34	41	2.34	2.34, 2.34	44	2.34	2.34, 2.34	52	2.34	2.34, 2.34	0.76217	0.79753	0.27878
IL-20	interleukin 20	19	0.90	0.90, 0.90	41	0.90	0.90, 0.90	44	0.90	0.90, 0.90	52	0.90	0.90, 0.90	0.97502	0.3529	0.27878
IL-20RA	interleukin 20 receptor subunit alpha	19	1.86	1.86, 1.86	41	1.86	1.86, 1.86	44	1.86	1.86, 1.86	52	1.86	1.86, 1.86	0.76217	0.55021	0.45841
IL-22 RA1	interleukin 22 receptor subunit alpha 1	19	3.79	3.79, 3.79	41	3.79	3.79, 3.79	44	3.79	3.79, 3.79	52	3.79	3.79, 3.79	0.90474	0.79753	0.45841
IL-24	interleukin 24	17	1.84	1.84, 1.84	40	1.84	1.84, 1.84	44	1.84	1.84, 1.84	51	1.84	1.84, 1.84	0.49199	0.66158	0.19901
IL-27	interleukin 27	20	2.95	2.75, 3.15	44	3.20	2.87, 3.69	43	3.20	2.98, 3.40	52	3.68	3.10, 4.15	0.44343	0.57456	0.0000908
IL-2RB	interleukin 2 receptor subunit beta	19	2.78	2.78, 2.78	41	2.78	2.78, 2.78	44	2.78	2.78, 2.78	52	2.78	2.78, 2.78	0.76217	0.79753	0.27878
IL-33	interleukin 33	19	2.27	2.27, 2.27	41	2.27	2.27, 2.27	44	2.27	2.27, 2.27	52	2.27	2.27, 2.27	0.76217	0.79753	0.27878
IL-4	interleukin 4	19	0.90	0.90, 0.90	41	0.90	0.90, 0.90	44	0.90	0.90, 0.90	52	0.90	0.90, 0.90	0.97502	0.89137	0.27878
IL-4RA	interleukin 4 receptor	20	1.32	1.22, 1.52	44	1.71	1.21, 1.99	43	1.46	1.25, 2.01	52	2.07	1.50, 2.50	0.10599	0.091022	0.024871
IL-5	interleukin 5	19	2.30	2.30, 2.30	41	2.30	2.30, 2.30	44	2.30	2.30, 2.30	52	2.30	2.30, 2.30	0.76217	0.93733	0.3588
IL-6	interleukin 6	20	2.78	2.51, 4.53	44	4.18	2.42, 6.56	43	3.83	2.92, 4.59	52	5.45	4.60, 6.63	0.16746	0.021201	0.0000655
IL-6(2)	interleukin 6	19	2.19	1.96, 3.18	41	4.44	2.20, 6.01	44	3.18	2.51, 4.00	52	4.92	4.00, 6.06	0.010829	0.063961	0.0000613
IL-7	interleukin 7	19	1.26	1.06, 1.52	41	1.41	1.06, 1.62	44	1.39	1.18, 1.77	52	1.56	1.29, 1.92	0.2964	0.3395	0.39294
IL-8	interleukin 8	19	6.82	6.13, 8.47	41	7.94	6.83, 9.23	44	7.64	7.00, 8.54	52	8.62	7.94, 9.45	0.40091	0.074811	0.01108
ITGB1BP2	integrin subunit beta 1 binding protein 2	20	2.95	2.73, 3.36	44	3.22	2.89, 3.53	43	2.99	2.73, 3.37	52	3.42	2.92, 4.10	0.36153	0.51683	0.054606
KIM1	hepatitis A virus cellular receptor 1	20	7.84	6.66, 8.74	44	8.21	7.47, 8.81	43	7.25	6.79, 7.73	52	8.41	7.75, 9.15	0.8056	0.7888	0.00033758
LAP TGF-beta-1	transforming growth factor beta 1	19	6.95	6.64, 7.20	41	7.03	6.85, 7.20	44	7.03	6.56, 7.44	52	7.34	7.14, 7.50	0.31989	0.0012984	0.023876
LEP	leptin	20	3.36	2.59, 4.36	44	3.52	2.59, 4.81	43	3.57	2.59, 4.34	52	3.83	2.64, 5.04	0.53004	0.55761	0.59778
LIF	LIF, interleukin 6 family cytokine	19	0.69	0.69, 0.69	41	0.69	0.69, 0.69	44	0.69	0.69, 0.69	52	0.69	0.69, 0.69	0.71426	0.79753	0.073025
LIF-R	LIF receptor alpha	19	4.20	4.06, 4.31	41	4.33	4.04, 4.54	44	4.45	4.27, 4.75	52	4.82	4.52, 4.94	0.043	0.00056877	0.0042246
LOX-1	oxidized low density lipoprotein receptor 1	20	8.23	7.34, 9.04	44	7.90	7.41, 8.61	43	7.98	6.88, 8.94	52	8.00	7.37, 8.48	0.20004	0.48062	0.095504
LPL	lipoprotein lipase	20	7.12	6.69, 7.69	44	7.49	6.99, 8.16	43	7.26	6.79, 7.65	52	7.66	7.11, 8.40	0.55323	0.88194	0.071804
MARCO	macrophage receptor with collagenous structure	20	7.79	7.24, 8.05	44	8.03	7.67, 8.19	43	7.92	7.20, 8.12	52	7.94	7.74, 8.17	0.92271	0.28024	0.7182
MCP-1	C-C motif chemokine ligand 2	19	11.32	11.05, 11.79	41	11.72	11.33, 12.14	44	11.98	11.63, 12.68	52	12.55	11.76, 13.13	0.30517	0.024094	0.014866
MCP-2	C-C motif chemokine ligand 8	19	8.38	8.16, 8.79	41	8.81	8.37, 9.16	44	10.58	9.86, 11.35	52	10.83	9.36, 11.76	0.29352	0.000	0.4119
MCP-3	C-C motif chemokine ligand 7	19	3.11	2.76, 3.69	41	3.98	3.43, 4.95	44	4.98	3.56, 5.86	52	6.13	4.87, 7.23	0.14477	0.00032953	0.0030872
MCP-4	C-C motif chemokine ligand 13	19	15.88	15.57, 16.08	41	16.16	15.56, 16.70	44	15.78	14.74, 16.60	52	16.15	15.78, 16.50	0.065962	0.50612	0.024844
MERTK	MER proto-oncogene, tyrosine kinase	20	6.08	5.95, 6.46	44	6.55	6.23, 6.83	43	6.73	6.41, 7.17	52	7.06	6.82, 7.42	0.010653	0.00075551	0.00039795
MMP-1	matrix metallopeptidase 1	19	13.28	12.63, 13.89	41	13.25	12.28, 14.66	44	12.04	11.31, 13.27	52	13.56	12.55, 14.23	0.0074317	0.00071284	0.00048992
MMP-10	matrix metallopeptidase 10	19	5.64	5.21, 6.44	41	6.25	5.81, 6.97	44	5.85	5.36, 6.27	52	6.43	5.63, 6.94	0.008328	0.3091	0.0080126
MMP-12	matrix metallopeptidase 12	20	5.85	5.37, 6.38	44	6.41	5.64, 7.37	43	5.53	4.53, 6.13	52	6.03	5.27, 7.25	0.15303	0.13592	0.00050021
MMP-7	matrix metallopeptidase 7	20	10.80	10.33, 11.27	44	10.81	10.55, 11.55	43	10.30	9.84, 10.68	52	10.73	9.95, 11.24	0.76283	0.062551	0.035593
NEMO	inhibitor of nuclear factor kappa B kinase subunit gamma	20	7.43	7.26, 7.77	44	7.40	7.05, 7.76	43	7.41	6.61, 7.86	52	7.40	7.07, 7.85	0.86328	0.24167	0.076445
NRTN	neurturin	19	1.22	1.22, 1.22	41	1.22	1.22, 1.22	44	1.22	1.22, 1.22	52	1.22	1.22, 1.22	0.76217	0.64438	0.45841
NT-3	neurotrophin 3	19	1.73	1.73, 1.98	41	1.73	1.73, 1.73	44	1.73	1.73, 2.21	52	1.73	1.73, 1.93	0.63464	0.22185	0.92172
OPG	TNF receptor superfamily member 11b	19	8.62	8.44, 8.98	41	9.35	8.83, 9.99	44	8.72	8.54, 9.13	52	9.58	8.98, 10.05	0.088625	0.12299	0.00025384
OSM	oncostatin M	19	6.13	5.05, 6.63	41	6.16	5.29, 6.81	44	5.60	4.92, 6.41	52	6.18	5.57, 7.00	0.76217	0.40471	0.14045
PAPPA	pappalysin 1	20	1.61	1.61, 1.61	44	1.61	1.61, 1.61	43	1.61	1.61, 1.61	52	1.61	1.61, 1.61	NA	0.92556	0.609
PAR-1	coagulation factor II thrombin receptor	20	9.30	9.05, 9.36	44	9.33	9.18, 9.46	43	9.22	9.05, 9.37	52	9.36	9.18, 9.49	0.29695	0.87248	0.11363
PARP-1	poly(ADP-ribose) polymerase 1	20	3.95	3.20, 5.88	44	3.87	3.20, 4.99	43	4.30	3.64, 5.57	52	5.08	4.38, 5.76	0.53004	0.016673	0.035593
PDGF subunit B	platelet derived growth factor subunit B	20	9.45	9.19, 9.88	44	9.57	9.32, 9.96	43	9.55	9.17, 9.91	52	9.71	9.47, 10.03	0.69379	0.70315	0.19155
PD-L1	CD274 molecule	19	4.04	3.85, 4.20	41	4.39	4.06, 4.64	44	4.98	4.61, 5.45	52	5.33	4.89, 5.76	0.024266	0.0000002	0.0098465
PD-L2	programmed cell death 1 ligand 2	20	3.67	3.40, 3.84	44	3.84	3.45, 4.03	43	3.88	3.64, 4.14	52	4.13	3.84, 4.33	0.307	0.064311	0.12137
PGF	placental growth factor	20	6.81	6.51, 6.98	44	7.13	6.72, 7.77	43	7.05	6.70, 7.51	52	7.47	7.03, 8.05	0.022492	0.64003	0.1069
PIgR	polymeric immunoglobulin receptor	20	5.65	5.54, 5.70	44	5.64	5.54, 5.79	43	5.62	5.54, 5.71	52	5.68	5.53, 5.77	0.44343	0.030995	0.2748
PRELP	proline and arginine rich end leucine rich repeat protein	20	7.19	7.11, 7.40	44	7.42	7.14, 7.63	43	7.19	7.05, 7.29	52	7.51	7.18, 7.84	0.052455	0.8551	0.0035014
PRSS27	serine protease 27	20	7.52	7.35, 7.63	44	7.58	7.28, 7.93	43	7.19	6.87, 7.79	52	7.20	6.68, 7.77	0.53004	0.0041075	0.76084
PRSS8	serine protease 8	20	8.47	8.12, 8.90	44	8.49	8.17, 8.91	43	8.23	8.02, 8.75	52	8.78	8.45, 9.07	0.47827	0.63372	0.010552
PSGL-1	selectin P ligand	20	4.27	4.10, 4.40	44	4.00	3.84, 4.22	43	3.98	3.79, 4.06	52	4.04	3.83, 4.21	0.087886	0.95192	0.57125
PTX3	pentraxin 3	20	2.61	2.19, 2.85	44	2.70	2.07, 3.13	43	2.89	2.42, 3.28	52	3.17	2.74, 3.37	0.8056	0.041896	0.054317
RAGE	advanced glycosylation end-product specific receptor	20	11.92	11.80, 12.34	44	12.29	11.76, 12.65	43	12.29	11.95, 12.67	52	12.99	12.30, 13.63	0.064838	0.022243	0.033539
REN	renin	20	0.98	0.98, 0.98	44	0.98	0.98, 0.98	43	0.98	0.98, 0.98	52	0.98	0.98, 0.98	NA	0.87794	0.2299
SCF	KIT ligand	20	8.80	8.63, 9.05	44	8.78	8.21, 9.17	43	8.81	8.49, 9.07	52	8.64	8.13, 9.04	0.17669	0.70339	0.54323
SCF (2)	KIT ligand	19	8.85	8.65, 9.04	41	8.84	8.16, 9.21	44	8.84	8.52, 9.14	52	8.62	8.24, 9.11	0.86534	0.96988	0.51501
SERPINA12	serpin family A member 12	20	2.35	2.35, 2.40	44	2.35	2.35, 2.81	43	2.35	2.35, 3.13	52	2.35	2.35, 2.59	0.95403	0.62328	0.4144
SIRT2	sirtuin 2	19	3.63	3.41, 4.39	41	4.00	3.13, 4.53	44	4.04	3.22, 4.87	52	4.63	3.74, 5.29	0.95627	0.029345	0.068558
SLAMF1	signaling lymphocytic activation molecule family member 1	19	2.40	2.40, 2.40	41	2.40	2.40, 2.48	44	2.40	2.40, 2.40	52	2.40	2.40, 2.94	0.87166	0.95239	0.32941
SLAMF7	SLAM family member 7	20	3.64	3.43, 3.85	44	3.59	2.96, 4.16	43	4.18	3.64, 4.77	52	4.54	4.14, 4.92	0.32261	0.0092614	0.20794
SOD2	superoxide dismutase 2	20	9.90	9.85, 9.94	44	9.89	9.83, 9.94	43	9.93	9.86, 9.99	52	9.89	9.83, 9.92	0.35005	0.23826	0.0034223
SORT1	sortilin 1	20	6.33	5.87, 7.38	44	6.34	5.93, 6.94	43	6.12	5.09, 6.98	52	6.03	5.59, 6.91	0.63436	0.23896	0.40041
SPON2	spondin 2	20	4.66	4.48, 5.11	44	5.66	4.99, 6.38	43	5.10	4.64, 5.71	52	6.15	5.47, 6.86	0.015045	0.581	0.0012419
SRC	SRC proto-oncogene, non-receptor tyrosine kinase	20	7.17	6.85, 7.32	44	6.97	6.57, 7.21	43	7.12	6.88, 7.41	52	7.09	6.77, 7.31	0.32795	0.25777	0.023291
ST1A1	sulfotransferase family 1A member 1	19	2.44	2.16, 2.73	41	2.89	2.44, 3.28	44	2.27	1.43, 2.90	52	2.89	2.39, 3.31	0.14651	0.51573	0.029833
STAMBP	STAM binding protein	19	4.01	3.87, 4.58	41	4.09	3.77, 4.58	44	3.86	3.39, 4.51	52	4.40	3.88, 4.95	0.48217	0.54896	0.015549
STK4	serine/threonine kinase 4	20	3.42	2.94, 4.08	44	3.41	2.96, 3.91	43	3.71	2.97, 4.25	52	3.75	3.40, 4.09	0.39154	0.16519	0.041159
TF	coagulation factor III, tissue factor	20	4.73	4.52, 4.99	44	4.62	4.32, 5.01	43	4.47	4.10, 4.66	52	4.82	4.38, 5.12	0.32261	0.29339	0.016285
TGF-alpha	transforming growth factor alpha	19	2.96	2.72, 3.39	41	3.07	2.55, 3.69	44	2.67	2.19, 3.40	52	3.14	2.73, 3.68	0.2964	0.64088	0.05867
TGM2	transglutaminase 2	20	3.56	2.58, 4.52	44	3.75	3.05, 4.74	43	3.55	2.84, 4.59	52	4.37	3.70, 4.87	0.35005	0.48896	0.012268
THBS2	thrombospondin 2	20	4.28	4.11, 4.35	44	4.29	4.12, 4.40	43	4.22	4.02, 4.40	52	4.20	4.02, 4.41	0.13975	0.036199	0.78207
THPO	thrombopoietin	20	3.52	3.11, 3.78	44	3.39	3.08, 3.72	43	3.47	3.18, 3.80	52	3.69	3.36, 4.01	0.63436	0.10137	0.22881
TIE2	TEK receptor tyrosine kinase	20	4.08	3.86, 4.22	44	4.09	3.86, 4.29	43	4.02	3.83, 4.20	52	4.10	3.94, 4.34	0.63436	0.84498	0.038176
TM	thrombomodulin	20	9.02	8.69, 9.27	44	9.17	8.83, 9.54	43	8.82	8.66, 9.32	52	9.22	8.88, 9.64	0.59312	0.29285	0.062318
TNF	tumor necrosis factor	19	1.34	1.02, 1.50	41	1.59	1.21, 2.03	44	2.08	1.71, 2.56	52	2.32	1.91, 2.75	0.18915	0.00020145	0.24306
TNFB	lymphotoxin alpha	19	3.55	3.34, 3.80	41	3.48	3.20, 4.13	44	4.30	3.83, 4.70	52	3.81	3.38, 4.19	0.18264	0.043855	0.041006
TNFRSF10A	TNF receptor superfamily member 10a	20	2.01	1.67, 2.37	44	2.52	1.97, 2.96	43	2.13	1.74, 2.59	52	2.87	2.43, 3.44	0.044903	0.8851	0.00013361
TNFRSF11A	TNF receptor superfamily member 11a	20	5.04	4.63, 5.39	44	5.58	5.17, 6.27	43	5.26	4.96, 5.76	52	5.98	5.27, 6.75	0.0073693	0.62145	0.035401
TNFRSF13B	TNF receptor superfamily member 13B	20	8.95	8.77, 9.28	44	9.34	8.99, 9.62	43	9.23	8.91, 9.67	52	9.74	9.35, 10.19	0.20004	0.25606	0.035593
TNFRSF9	TNF receptor superfamily member 9	19	5.37	5.02, 5.66	41	5.71	5.44, 6.11	44	5.50	5.01, 6.28	52	5.88	5.28, 6.57	0.19814	0.019329	0.70518
TNFSF14	TNF superfamily member 14	19	6.07	5.64, 6.80	41	5.89	5.41, 6.45	44	5.95	5.05, 6.65	52	6.11	5.57, 6.70	0.87678	0.24315	0.021532
TRAIL	TNF superfamily member 10	19	7.06	6.82, 7.56	41	7.16	6.71, 7.51	44	7.58	7.22, 8.12	52	7.00	6.53, 7.36	0.49221	0.062208	0.0020898
TRAIL-R2	TNF receptor superfamily member 10b	20	5.59	5.38, 5.87	44	6.33	5.76, 7.17	43	5.54	5.22, 5.99	52	6.79	5.96, 7.20	0.009047	0.26253	0.0000581
TRANCE	TNF superfamily member 11	19	4.11	3.57, 4.38	41	3.51	3.13, 4.12	44	4.28	3.54, 4.99	52	3.37	2.90, 3.97	0.050919	0.63961	0.0059731
TSLP	thymic stromal lymphopoietin	19	2.00	2.00, 2.00	41	2.00	2.00, 2.00	44	2.00	2.00, 2.00	52	2.00	2.00, 2.00	0.35566	0.78987	0.79715
TWEAK	TNF superfamily member 12	19	7.94	7.77, 8.24	41	7.82	7.56, 8.04	44	7.68	7.43, 7.94	52	7.70	7.41, 7.88	0.33439	0.14411	0.64446
uPA	plasminogen activator, urokinase	19	9.04	8.97, 9.36	41	9.01	8.72, 9.25	44	9.48	9.19, 9.70	52	9.42	9.01, 9.72	0.078928	0.0023371	0.98099
VEGFA	vascular endothelial growth factor A	19	10.62	10.26, 10.98	41	11.14	10.80, 11.80	44	10.81	10.37, 11.37	52	11.59	10.93, 12.29	0.088625	0.64302	0.0055459
VEGFD	vascular endothelial growth factor D	20	7.01	6.75, 7.35	44	7.20	6.90, 7.49	43	7.08	6.83, 7.39	52	7.31	6.92, 7.55	0.76283	0.92556	0.29178
VSIG2	V-set and immunoglobulin domain containing 2	20	3.42	3.16, 3.91	44	3.81	3.39, 4.76	43	3.31	3.03, 3.58	52	3.87	3.36, 4.60	0.27302	0.22806	0.020083
XCL1	X-C motif chemokine ligand 1	20	2.29	1.93, 2.59	44	2.70	2.29, 3.21	43	2.80	2.34, 3.35	52	3.06	2.59, 3.55	0.060043	0.37012	0.34804
Supplemental Table S3
