# Supplementary material for: Plasma Proteome Fingerprints Reveal Distinctiveness and Clinical Outcome of SARS-CoV-2 Infection
Source: Viruses. 2021 Dec 7;13(12):2456. doi: 10.3390/v13122456 (PMC8706135; doi:10.3390/v13122456)
Supplement: Supplementary file 1 [file viruses-13-02456-s001.zip › viruses-1444054-supplementary/Table S4 Supplemental.xlsx]

## Sheet: Sheet1
	Outcomes
	ICU	MV	TE	Death
Frequency for non-outcome	29 (54.72%)	37 (69.81%)	47 (88.68%)	46 (86.79%)
Frequency for outcome	24 (45.28%)	16 (30.19%)	6 (11.32%)	7 (13.21%)
AUROCs
Standard of care analytes
CRP	0.70 (0.54-0.85)	0.74 (0.56-0.92)	0.67 (0.33-1.00)	0.56 (0.32-0.79)
PCT	0.63 (0.42-0.83)	0.66 (0.44-0.88)	0.78 (0.56-0.99)	0.52 (0.23-0.81)
WBC	0.57 (0.41-0.74)	0.57 (0.38-0.76)	0.71 (0.48-0.93)	0.62 (0.41-0.82)
LDH	0.78 (0.59-0.97)	0.83 (0.67-0.98)	0.74 (0.52-0.97)	0.51 (0.29-0.73)
Proteome analytes
ADM	0.55 (0.39-0.71)	0.66 (0.50-0.82)	0.53 (0.29-0.77)	0.87 (0.73-1.00)
CTSL1	0.61 (0.45-0.77)	0.62 (0.46-0.79)	0.71 (0.55-0.87)	0.47 (0.28-0.67)
CXCL10	0.60 (0.43-0.76)	0.62 (0.44-0.80)	0.64 (0.28-1.00)	0.82 (0.65-0.98)
CXCL11	0.64 (0.47-0.81)	0.61 (0.43-0.79)	0.62 (0.34-0.90)	0.82 (0.69-0.94)
CXCL5	0.58 (0.42-0.74)	0.53 (0.34-0.72)	0.54 (0.24-0.84)	0.53 (0.18-0.88)
DCN	0.53 (0.37-0.69)	0.67 (0.50-0.83)	0.59 (0.43-0.75)	0.80 (0.63-0.98)
Gal9	0.52 (0.36-0.68)	0.54 (0.38-0.71)	0.50 (0.17-0.84)	0.68 (0.53-0.82)
HGF	0.61 (0.45-0.76)	0.64 (0.47-0.82)	0.67 (0.47-0.86)	0.66 (0.46-0.85)
IFNgamma	0.57 (0.41-0.73)	0.48 (0.31-0.64)	0.67 (0.45-0.90)	0.55 (0.33-0.78)
IL18	0.56 (0.39-0.72)	0.65 (0.48-0.81)	0.55 (0.24-0.85)	0.57 (0.36-0.79)
IL18R1	0.58 (0.42-0.74)	0.59 (0.42-0.75)	0.54 (0.25-0.82)	0.70 (0.51-0.88)
IL27	0.52 (0.35-0.68)	0.61 (0.43-0.78)	0.50 (0.27-0.73)	0.82 (0.65-0.99)
IL6	0.75 (0.60-0.89)	0.79 (0.62-0.95)	0.51 (0.24-0.77)	0.75 (0.59-0.91)
KIM1	0.63 (0.48-0.79)	0.55 (0.37-0.73)	0.57 (0.31-0.84)	0.68 (0.48-0.88)
LIFR	0.59 (0.43-0.75)	0.63 (0.46-0.81)	0.65 (0.41-0.89)	0.76 (0.54-0.98)
LPL	0.46 (0.30-0.63)	0.45 (0.28-0.62)	0.56 (0.32-0.80)	0.75 (0.51-0.98)
MCP1	0.68 (0.52-0.83)	0.75 (0.57-0.92)	0.66 (0.32-1.00)	0.84 (0.69-0.98)
MCP2	0.62 (0.46-0.78)	0.55 (0.37-0.73)	0.66 (0.35-0.96)	0.79 (0.58-1.00)
MCP3	0.72 (0.58-0.87)	0.76 (0.59-0.93)	0.73 (0.47-0.99)	0.68 (0.44-0.93)
MERTK	0.55 (0.39-0.71)	0.57 (0.40-0.74)	0.59 (0.28-0.90)	0.66 (0.47-0.85)
MMP1	0.49 (0.33-0.65)	0.61 (0.41-0.80)	0.56 (0.31-0.82)	0.78 (0.59-0.96)
MMP12	0.53 (0.36-0.69)	0.55 (0.36-0.73)	0.55 (0.29-0.82)	0.77 (0.61-0.94)
OPG	0.54 (0.38-0.70)	0.63 (0.47-0.80)	0.64 (0.48-0.79)	0.72 (0.49-0.95)
PDL1	0.65 (0.49-0.81)	0.64 (0.48-0.81)	0.56 (0.28-0.83)	0.64 (0.47-0.82)
TNF	0.63 (0.47-0.78)	0.50 (0.32-0.67)	0.55 (0.26-0.83)	0.80 (0.63-0.96)
TNFRSF10A	0.60 (0.44-0.76)	0.68 (0.51-0.84)	0.53 (0.23-0.83)	0.67 (0.47-0.87)
TRAILR2	0.65 (0.50-0.80)	0.74 (0.59-0.89)	0.56 (0.34-0.78)	0.78 (0.63-0.93)
Supplemental Table S4
